# Supplementary material for: Therapeutic targeting of circ‐CUX1/EWSR1/MAZ axis inhibits glycolysis and neuroblastoma progression
Source: EMBO Mol Med. 2019 Nov 11;11(12):e10835. doi: 10.15252/emmm.201910835 (PMC6895612; doi:10.15252/emmm.201910835)
Supplement: Supplementary file 3 — Movie EV1 [file EMMM-11-e10835-s003.zip]

Archive with 3 entries (2 files):
- EMM201910835V2_Movie_EV1/
- EMM201910835V2_Movie_EV1/EMM201910835V2_Movie_EV1.doc
- EMM201910835V2_Movie_EV1/EMM201910835V2_Movie_EV1.mp4
