# Supplementary material for: Therapeutic targeting of circ‐CUX1/EWSR1/MAZ axis inhibits glycolysis and neuroblastoma progression
Source: EMBO Mol Med. 2019 Nov 11;11(12):e10835. doi: 10.15252/emmm.201910835 (PMC6895612; doi:10.15252/emmm.201910835)
Supplement: Supplementary file 5 — Source Data for Figure 1 [file EMMM-11-e10835-s004.xls]

## Sheet: GSE16476_glycolytic genes
Death	Stage 2 vs. 4	Stage 4s vs. 4	Progression	Over-lap
ALDOA	ALDOA	ALDOA	ALDOA	ALDOA
ALDOC	ALDOC	ALDOB	ALDOC	ENO1
ENO1	ENO1	ENO1	ENO1	GAPDH
GAPDH	ENO2	ENO3	GAPDH	GPI
GPI	GAPDH	GAPDH	GPI	HK2
HK2	GPI	GPI	HK2	LDHA
HK3	HK2	HK1	HK3	PGK1
LDHA	LDHA	HK2	LDHA	PKM
LDHB	LDHB	HK3	PGAM2
PFKM	PFKM	LDHA	PGK1
PGAM2	PGK1	PGK1	PKM
PGK1	PKM	PKM
PKM

## Sheet: Genomatrix TF
ALDOA_TF	ENO1_TF	GAPDH_TF	GPI_TF	HK2_TF	LDHA_TF	PGK1_TF	PKM_TF	Genomatrix_total_TF
CUX1	E2F3	E2F1	ATF2	HBP1	ATF2	CUX1	ETV3	AARE
E2F1	HBP1	HBP1	GLIS2	HOXC9	E2F3	E2F3	HBP1	ACAAT
AARE	HOXC9	HOXC9	HBP1	MZF1	HBP1	GLIS2	HOXC9	AHR
AHR	MAZ	MAZ	HDGF	SP4	HOXC9	HBP1	MAZ	AHRARNT
AHRARNT	MZF1	MZF1	HOXC9	SRF	MZF1	HOXC9	SOX11	AIRE
AIRE	RORA	RORA	MAZ	VAX2	SP4	MZF1	SRF	ALX4
AML2	SP4	SP4	MZF1	AHRARNT	SRF	SP4	VAX2	AML1
AP1	SRF	SRF	RORA	AIRE	VAX2	SRF	AARE	AML2
AP2	VAX2	THAP1	SRF	ALX4	AARE	VAX2	ACAAT	AML3
AREB6	ZNF219	ZNF219	AARE	AP1	ACAAT	AHRARNT	AIRE	AP1
ATBF1	ACAAT	AHRARNT	ACAAT	ARE	AHRARNT	AIRE	AP1	AP2
ATF	AHRARNT	AML2	AHR	ARID5A	AIRE	AML3	AP4	AP4
BACH2	AIRE	AML3	AHRARNT	ARNTL	AML2	AP1	ARE	ARE
BARX1	AML1	AP1	AIRE	ATATA	AP1	AP2	AREB6	AREB6
BCL6	AML2	ARE	AML1	ATF	AP4	ARE	ARID5A	ARID5A
BKLF	AML3	AREB6	AML3	ATOH1	ARE	AREB6	ARP1	ARNT
BRE	AP1	ATATA	AP1	BACH2	AREB6	ARNT	ASCL2	ARNTL
BRIGHT	AP2	ATF6	ARE	BARBIE	ARID5A	ATATA	ATATA	ARP1
BRN2	ARE	BACH2	AREB6	BCL6	ARNTL	ATBF1	ATBF1	ASCL2
BRN3	AREB6	BARBIE	ARNT	BLIMP1	ATATA	ATF6	ATF6	ATATA
BRN4	ATATA	BARX2	ARNTL	BRACH	ATBF1	BARBIE	BARBIE	ATBF1
BRN5	ATBF1	BATF3	ATATA	BRE	ATF6	BARHL1	BARHL1	ATF
BTEB3	ATF6	BCL6	ATBF1	BRN2	BACH1	BCL6	BARX2	ATF2
CAAT	BACH2	BHLHB2	ATF6	BRN3	BACH2	BHLHB2	BCL6	ATF6
CARF	BARX2	BKLF	ATOH1	BRN4	BARX2	BKLF	BHLHA15	ATOH1
CDE	BCL6	BLIMP1	BACH2	BRN5	BCL6	BLIMP1	BHLHB2	BACH1
CUX1	BNC	BNC	BARBIE	BTEB3	BKLF	BRE	BRIGHT	BACH2
CDPCR3HD	BRACH	BRN2	BARX2	CAAT	BRACH	BRN2	BRN2	BARBIE
CDX1	BRE	BRN5	BATF3	CAR_RXR	BRIGHT	BRN3	BRN3	BARHL1
CDX2	BRIGHT	CAAT	BCL6	CDE	BRN2	BRN4	BRN4	BARX1
CEBPB	BRN2	CAR_RXR	BHLHA15	CUX1	BRN3	BRN5	BRN5	BARX2
CEBPG	BRN3	CARF	BRACH	CDX1	BRN4	CAR_RXR	CABL	BATF3
CETS1P54	BRN4	CUX1	BRE	CDX2	BRN5	CDE	CAR_RXR	BCL6
CHOP	BRN5	CDPCR3HD	BRN2	CEBPB	BTEB3	CUX1	CARF	BHLHA15
CHR	CAAT	CDX1	BRN3	CEBPE	CAAT	CDPCR3HD	CDE	BHLHB2
CJUN_ATF2	CAR_RXR	CEBPB	BRN4	CEBPE_ATF4	CABL	CDX2	CUX1	BKLF
CMYB	CUX1	CEBPE	BRN5	CHR	CART1	CEBP	CDX1	BLIMP1
CP2	CDX2	CETS1P54	BTEB3	CLOX	CDE	CEBPA	CDX2	BNC
CREB3L2	CEBPA	CHR	CAAT	CMYB	CUX1	CEBPE	CEBP	BRACH
CREL	CEBPB	CHREBP_MLX	CARF	CMYC	CDPCR3HD	CEBPE_ATF4	CEBPE_ATF4	BRE
CRX	CEBPE	CKROX	CDE	COUP	CDX2	CETS1P54	CEBPG	BRIGHT
CTCF	CHOP	CMYB	CUX1	CP2	CEBP	CHOP	CHOP	BRN2
CUX2	CHR	CMYC	CDPCR3HD	CREB	CEBPB	CLOX	CHR	BRN3
2018-12-01	CHREBP_MLX	COUP	CDX1	CRX	CEBPE	CMYB	CJUN_ATF2	BRN4
DELTAEF1	CMYB	CP2	CDX2	CSRNP1	CEBPE_ATF4	COUP	CLOX	BRN5
DINR	CMYC	CREB	CEBPA	CTCF	CHOP	CP2	CMYB	BTEB3
DLX1	CP2	CREB1	CEBPB	CTCFL	CHR	CPHX	CMYC	CAAT
DLX2	CPHX	CREL	CEBPE_ATF4	CUX2	CLOX	CREB	CP2	CABL
DLX3	CREB3L2	CRX	CHOP	DBP	CMYB	CREB1	CPHX	CAR_RXR
DMBX1	CSRNP1	CTCF	CHR	DELTAEF1	CMYC	CSRNP1	CREL	CARF
DMRT5	CTCF	DBP	CKROX	DICE	COUP	CTCF	CRX	CART1
E2F	CTCFL	DICE	CMYB	DINR	CP2	DBP	CTCF	CDE
E2F1_DP2	2018-12-01	DINR	COUP	DLX3	CREB2	2018-12-01	DBP	CDPCR3HD
E2F2	2018-12-02	DLX1	CP2	DMBX1	CREL	DINR	2018-12-02	CDX1
E2F3	DICE	DLX2	CPHX	DMRT2	CRX	DLX3	DINR	CDX2
E2F4	DINR	DMRT1	CREB	DMRT5	CSRNP1	DLX4	DLX3	CEBP
E2F4_DP1	DLX1	DMTE	CREB1	E2F	CTCF	DMP1	DMP1	CEBPA
E2F4_DP2	DLX4	DREAM	CREB2	E2F1_DP1	CUX2	DMRT3	DMRT1	CEBPB
E2F6	DMP1	E2F	CREB3	E2F4_DP1	DBP	DMRT5	DMRT3	CEBPE
E2F7	DMRT1	E2F4_DP2	CREB3L2	E47	2018-12-01	DMRT7	DMRT5	CEBPE_ATF4
E47	DMRT3	E2F6	CREL	E4BP4	2018-12-02	DMTE	DMRT7	CEBPG
EGR1	DMRT4	E2F7	CRX	E4F	DELTAEF1	E2F2	DMTE	CETS1P54
EGR2	E2F	EBF1	CSRNP1	EBF1	DICE	E2F4	E2F	CHOP
ELF5	E2F2	EGR1	CTCF	EGR2	DINR	E2F6	E2F4	CHR
EN1	E2F4	EGR2	2018-12-01	EKLF	DLX1	E2F7	E2F4_DP1	CHREBP_MLX
EOMES	E2F6	ELF1	2018-12-02	ELF2	DLX4	E4BP4	E2F6	CJUN_ATF2
ER	E2F7	ELF2	DICE	EN1	DMRT1	E4F	E4BP4	CKROX
ETS1	E4BP4	ER	DINR	ER	DMRT3	EGR3	EBF1	CLOX
ETV1	EBF1	ESR2	DLX3	ERG	DMRT4	EKLF	EKLF	CMYB
ETV4	EGR1	ESRRA	DMP1	ESRRA	DMRT7	ELK1	ELF3	CMYC
EVI1	EGR2	ETV1	DMRT1	ESRRG	DMTE	EN1	EN1	COUP
EVX2	EGR3	EVI1	DMRT3	ETS1	DREAM	EN2	EOMES	CP2
FAC1	ELF1	FOSL1	DMRT4	ETV1	DUX4	ER	ERG	CPHX
FAST1	ELK1	FTF	DMRT5	EVI1	E2F	ESRRA	ESRRA	CREB
FOXO1	EN1	FXRE	E2F	FAST1	E2F2	ETV1	ESRRG	CREB1
FOXP1_ES	EOMES	GABPB1	E2F7	FHXA	E2F4_DP2	EVI1	ETS2	CREB2
FOXP2	ER	GATA1	E47	FHXB	E4BP4	FAST1	EVI1	CREB3
FREAC4	ERG	GATA4	E4F	FOXO1	EBF1	FTF	EVX1	CREB3L2
FREAC7	ESRRA	GC	EKLF	FOXP1_ES	EGR2	GABPB1	EVX2	CREL
FXRE	ESRRG	GC_SBE	ELK1	FREAC2	EKLF	GATA1	FAC1	CRX
GABPA	EVI1	GCM1	EN1	FTF	ELK1	GATA3	FAST1	CSRNP1
GATA1	FAST1	GKLF	EN2	GABPB1	EMX2	GATA4	FHXA	CTCF
GATA2	FHXB	GLI1	EOMES	GATA1	EN1	GBX2	FOXO1	CTCFL
GATA5	FOXA1	GLI3	ESRRA	GATA3	EN2	GCM1	FOXP1	CUX1
GCM1	FOXP1_ES	GLIS1	EVI1	GATA4	EOMES	GFI1	FOXP1_ES	CUX2
GFI1	FTF	GMEB2	EVX1	GC	ER	GFI1B	FOXP2	DBP
GFI1B	GATA	GRE	FAC1	GC_SBE	ERG	GKLF	FREAC2	DELTAEF1
GKLF	GATA1	GRHL1	FOXP1	GCM1	ESRRA	GLI1	FREAC7	DICE
GLI3	GATA3	GRHL2	FOXP1_ES	GKLF	ESRRG	GLI3	GATA	DINR
GLIS1	GATA4	GSH1	FOXP2	GLIS1	ESX1	GLIS1	GATA1	DLX1
GMEB2	GCM1	GSH2	FREAC4	GRE	ETV1	GMEB2	GATA3	DLX2
GRHL1	GFI1	GZF1	FTF	GRHL2	EVI1	GSH1	GCM1	DLX3
GRHL2	GFI1B	HAS	GATA	GRHL3	EVX2	GSH2	GFI1	DLX4
GSH1	GKLF	HDBP1_2	GATA1	GSH1	FAST1	HAS	GFI1B	DMBX1
GSH2	GLI1	HELT	GATA3	GSH2	FOXP1_ES	HESX1	GKLF	DMP1
GZF1	GLIS3	HES1	GBX1	HAS	FTF	HFH1	GRE	DMRT1
HAS	GMEB2	HESX1	GC_SBE	HDBP1_2	FXRE	HIC1	GRHL1	DMRT2
HBP1	GRHL1	HIC1	GCM1	HES1	GABPB1	HIF1	GSH1	DMRT3
HDBP1_2	GRHL2	HIF1	GFI1	HFH2	GATA1	HINFP	GSH2	DMRT4
HDGF	GRHL3	HLF	GKLF	HFH8	GATA3	HLF	GZF1	DMRT5
HES1	GSH1	HMTE	GLI1	HIC1	GATA4	HMBOX	HAND2_E12	DMRT7
HESX1	GSH2	HMX3	GLI3	HINFP	GCM1	HMGA	HDBP1_2	DMTE
HFH3	HAND2_E12	HNF1	GRE	HMBOX	GKLF	HMTE	HES1	DREAM
HHEX	HAS	HNF4	GRHL2	HMGIY	GLI3	HMX1	HESX1	DUX4
HIC1	HES1	HNF4G	GSH1	HMX3	GRE	HMX2	HFH3	E2F
HIF1	HHEX	HOX1-3	GSH2	HNF1	GRHL1	HMX3	HHEX	E2F1
HLF	HIF1	HOXA3	GZF1	HNF3	GRHL2	HNF1	HIC1	E2F1_DP1
HLXB9	HIVEP1	HOXB8	HAND2_E12	HNF3B	GSC	HNF3	HIF1	E2F1_DP2
HMGA	HMBOX	HOXB9	HAS	HNF4	GSH2	HNF4	HINFP	E2F2
HMX2	HMGA	HRE	HDBP1_2	HNF4G	GZF1	HNF6	HMGA	E2F3
HMX3	HMGIY	HSF1	HESX1	HNF6	HES1	HOMEZ	HMGIY	E2F4
HNF1	HMTE	HSF2	HFH3	HOX_PBX	HFH1	HOX_PBX	HMX3	E2F4_DP1
HNF3B	HMX2	IK2	HHEX	HOXA3	HFH2	HOX1-3	HNF1	E2F4_DP2
HNF6	HMX3	IK3	HIC1	HOXA9	HFH3	HOXA3	HNF3B	E2F6
HOMEZ	HNF1	INR_DPE	HIF1	HOXB4	HFH8	HOXB3	HNF6	E2F7
HOX_PBX	HNF3	INSM1	HMGA	HOXB8	HHEX	HOXB4	HOMEZ	E47
HOX1-3	HNF3B	IPF1	HMGIY	HOXB9	HIC1	HOXB6	HOX1-3	E4BP4
HOXB4	HNF4A	IR1_NGRE	HMTE	HOXC8	HMBOX	HOXB8	HOXA2	E4F
HOXC13	HNF6	IRF4	HMX2	HOXD13	HMGA	HOXB9	HOXA3	EBF1
HOXC4	HOMEZ	ISL1	HMX3	HRE	HMGIY	HOXC13	HOXA6	EGR1
HOXC6	HOX_PBX	JUNB	HNF1	HSF1	HMTE	HOXC5	HOXA9	EGR2
HOXC9	HOX1-3	KAISO	HNF4	HSF2	HMX3	HOXD1	HOXB3	EGR3
HOXD10	HOXA10	KKLF	HNF6	IK1	HNF1	HOXD10	HOXB4	EKLF
HOXD8	HOXA13	KLF12	HOMEZ	IK2	HNF3B	HOXD13	HOXB9	ELF1
HRE	HOXA3	KLF2	HOX1-3	IK3	HNF4A	HOXD3	HOXC12	ELF2
HSF1	HOXA4	KLF6	HOXA5	IR1_NGRE	HNF6	HRE	HOXC4	ELF3
HSF2	HOXB4	KLF7	HOXB3	IRF3	HOXA1	HSF1	HOXC5	ELF5
IK2	HOXB7	LACTOFERRIN	HOXB4	IRF4	HOXA4	HSF2	HOXD10	ELK1
IK3	HOXB8	LEF1	HOXB6	IRF6	HOXA5	IK2	HSF1	EMX2
INR_DPE	HOXC10	LHX6	HOXB7	IRX5	HOXB7	IK3	HSF2	EN1
INSM1	HOXC13	LRRFIP1	HOXB8	ISGF3G	HOXB9	INR_DPE	IK2	EN2
IRF2	HOXC4	LTSM	HOXB9	ISL1	HOXC4	INSM1	IR1_NGRE	EOMES
IRF4	HOXC8	LXRE	HOXC10	ISRE	HOXC8	IPF1	IRF2	ER
ISL2	HOXD13	MAFA	HOXC13	JUNB	HOXD10	IR1_NGRE	IRF3	ERG
ISX	HOXD8	MARE	HOXC8	JUNDM2	HOXD8	IR2_NGRE	IRF4	ESR2
JARID2	HRE	MASH1	HOXD3	LACTOFERRIN	HRE	IRF2	IRX5	ESRRA
JUNB	HSF1	MAX	HRE	LEF1	HSF1	IRF7	ISL1	ESRRG
KLF6	HSF2	MAZR	HSF1	LHX3	HSF2	IRF8	ISL2	ESX1
KLF7	IK3	MEF2	HSF2	LHX5	IK1	ISL1	ISRE	ETS1
LACTOFERRIN	INSM1	MEIS1	IK1	LMX1B	IK3	ISX	JARID2	ETS2
LEF1	IPF1	MGA	IK2	LTATA	INR_DPE	JARID2	JUNB	ETV1
LHX1	IRF1	MIF1	IK3	LTSM	INSM1	KAISO	JUNDM2	ETV3
LHX3	IRF3	MIZ1	IPF1	LYL1_E12	IPF1	KKLF	KLF7	ETV4
LHX4	IRF4	MOK2	IRF4	MAFF	IRF3	KLF2	LACTOFERRIN	EVI1
LHX8	IRF7	MSX2	ISL2	MAFK	IRF7	KLF7	LBX2	EVX1
LMX1A	IRF8	MTF-1	ISRE	MASH1	ISGF3G	LACTOFERRIN	LEF1	EVX2
LMX1B	ISL2	MYBL2	JARID2	MEIS1	ISL2	LEF1	LMX1A	FAC1
LTSM	KAISO	MYF5	JUNB	MEIS1A_HOXA9	JUNB	LHX2	LTATA	FAST1
LYF1	KKLF	MYT1	JUNDM2	MEIS1B_HOXA9	KLF12	LHX3	LTSM	FHXA
MAFA	KLF6	MYT1L	KLF12	MEL1	KLF2	LHX8	MAFB	FHXB
MAFF	KLF7	NACA1	KLF2	MESP1_2	KLF7	LTATA	MAFF	FOSL1
MASH1	LACTOFERRIN	NBRE	LEF1	MIF1	LACTOFERRIN	MAFA	MARE	FOXA1
MAZ	LBX2	NF1	LHX2	MOK2	LEF1	MAFF	MAX	FOXO1
MAZR	LEF1	NFAT5	LTSM	MSX2	LHX1	MEF2	MEF2	FOXP1
MEF2	LHX1	NFE2	LXRE	MTATA	LHX3	MEF3	MEIS1	FOXP1_ES
MEF3	LHX3	NFKAPPAB	MARE	MTBF	LHX6	MEIS1	MEIS1A_HOXA9	FOXP2
MEIS1	LMX1B	NFKAPPAB50	MASH1	MTF-1	LHX9	MEIS1A_HOXA9	MEIS1B_HOXA9	FREAC2
MEIS1A_HOXA9	LTATA	NFY	MEF2	MYCMAX	LMX1A	MEOX1	MESP1_2	FREAC4
MEL1	LTSM	NGFIC	MEF2C	MYT1	LMX1B	MESP1_2	MIT	FREAC7
MGA	MAFA	NKX11	MEF3	NACA1	MAFA	MIZF	MIZF	FTF
MIZ1	MAFF	NKX12	MEIS1	NANOG	MAFF	MNT	MOK2	FXRE
MIZF	MARE	NKX25	MEIS1A_HOXA9	NEUROG	MEF2	MOK2	MRG1	GABPA
MOK2	MASH1	NM23	MEIS1B_HOXA9	NF1	MEF3	MRG1	MSX	GABPB1
MSX	MAZR	NMP4	MEL1	NFAT	MEIS1A_HOXA9	MSX2	MYBL2	GATA
MSX2	MEF2	NMYC	MESP1_2	NFAT5	MEL1	MTBF	MYCMAX	GATA1
MTF-1	MEIS1	NR2F6	MGA	NFATC1	MESP1_2	MYBL2	MYOD	GATA2
MYCMAX	MEIS1B_HOXA9	NRF1	MIF1	NFE2L2	MIXL1	MYCMAX	MYRF	GATA3
MYT1	MEL1	NRL	MIT	NFKAPPAB	MIZ1	MYT1	MYT1	GATA4
MYT1L	MESP1_2	NRSE	MNT	NFKAPPAB50	MIZF	NACA1	MYT1L	GATA5
MZF1	MGA	NRSF	MOK2	NFY	MOK2	NANOG	NACA1	GBX1
NEUROD1	MIF1	NUDR	MSX1	NGN_NEUROD	MRF2	NF1	NANOG	GBX2
NF1	MIT	2018-10-01	MSX2	NKX24	MSX	NFAT	NBRE	GC
NFAT	MIZ1	OCT3_4	MTF-1	NKX25	MSX1	NFAT5	NEUROG	GC_SBE
NFAT5	MNT	OLF1	MYCMAX	NKX26	MSX2	NFATC1	NF1	GCM1
NFATC1	MOK2	OVOL1	MYF5	NKX31	MTBF	NFKAPPAB65	NFAT	GFI1
NFE2	MRF2	P53	MYF6	NKX32	MTF-1	NFY	NFAT5	GFI1B
NFKAPPAB	MSX	PAX4	MYOD	NKX61	MYBL1	NKX23	NFATC1	GKLF
NFY	MSX1	PAX4_PD	MYT1	NKX63	MYBL2	NKX25	NFE2	GLI1
NKX12	MSX3	PAX5	MYT1L	NMP4	MYCMAX	NKX26	NFY	GLI3
NKX23	MTATA	PAX6	NACA1	NOBOX	MYOD	NKX31	NKX25	GLIS1
NKX25	MTBF	PAX9	NANOG	NR2F6	MYOGENIN	NM23	NKX29	GLIS2
NKX29	MTF-1	PBX3	NBRE	NRL	MYRF	NOBOX	NKX31	GLIS3
NKX31	MYCMAX	PDEF	NEUROG	NRSE	MYT1L	NR2F6	NKX61	GMEB2
NKX61	MYOD	PDX1	NF1	NRSF	NANOG	NRF1	NM23	GRE
NKX63	MYT1	PEG3	NFAT	NUDR	NBRE	NRF2	NMP4	GRHL1
NM23	MYT1L	PHOX2	NFAT5	OBOX5	NF1	NRL	NRF1	GRHL2
NMP4	NANOG	PLAG1	NFATC1	OC2	NFAT	NRSF	NRSE	GRHL3
NOBOX	NEUROD1	PLAGL1	NFKAPPAB	OCT	NFAT5	NUDR	NUDR	GSC
NRF1	NFAT	PLU1_JARID1B	NFKAPPAB65	2018-10-01	NFE2	NXF_ARNT	NXF_ARNT	GSH1
NRL	NFAT5	PPAR_RXR	NFY	OCT3_4	NKX11	2018-10-01	2018-10-01	GSH2
NRSE	NFATC1	PPARA	NGN_NEUROD	OLF1	NKX12	2018-10-02	OCT3_4	GZF1
NRSF	NFE2	PPARG	NKX11	OSNT	NKX25	OCT3_4	OTX1	HAND2_E12
NUDR	NFE2L2	PRDM1	NKX12	OVOL1	NKX31	OSNT	OVOL1	HAS
NXF_ARNT	NFKAPPAB	PRDM14	NKX25	P53	NKX61	OSR1	P53	HBP1
OC2	NGFIC	PRDM4	NKX31	PAX1	NKX63	OTX2	PARAXIS	HDBP1_2
2018-10-01	NKX12	PREB	NKX32	PAX2	NM23	OVOL1	PAX2	HDGF
OLF1	NKX23	PROX1	NKX61	PAX3	NMP4	P53	PAX3	HELT
OTP	NKX25	PSE	NM23	PAX5	NRF1	PAX2	PAX5	HES1
OVOL1	NKX29	PURALPHA	NMP4	PAX6	NRL	PAX3	PAX6	HESX1
P53	NKX31	PXR_RXR	NOBOX	PAX7	OC2	PAX4	PAX6_HD	HFH1
PAX2	NKX61	RAR_RXR	NR2F6	PAX8	OCT	PAX6	PAX7	HFH2
PAX5	NKX63	RBPJK	NRF1	PAX9	2018-10-01	PAX6_HD	PAX8	HFH3
PAX6	NM23	REV-ERBA	NRSF	PBX_HOXA9	2018-10-02	PAX7	PAX9	HFH8
PAX6_HD	NMP4	RFX2	2018-10-01	PBX1	OCT3_4	PAX9	PBX1_MEIS1	HHEX
PAX7	NRF1	RFX3	OCT3_4	PBX1_MEIS1	OLF1	PBX_HOXA9	PCE1	HIC1
PAX8	NRSE	RFX4	OSR1	PBX3	OSNT	PBX1	PDEF	HIF1
PBX1_MEIS1	NRSF	RFX5	OVOL1	PDX1	OVOL1	PBX1_MEIS1	PDX1	HINFP
PBX3	NUDR	RFXDC2	P53	PEA3	P53	PBX3	PEGASUS	HIVEP1
PCE1	NXF_ARNT	ROAZ	PARAXIS	PEG3	PARAXIS	PCE1	PHOX2	HLF
PEG3	2018-10-01	RORGAMMA	PAX3	PHOX2	PAX1	PDX1	PIT1	HLXB9
PEGASUS	OCT3_4	RREB1	PAX4	PIT1	PAX2	PEA3	PLAG1	HMBOX
PIT1	OSR1	S8	PAX4_PD	PKNOX2	PAX3	PEG3	POU3F3	HMGA
PLAGL1	OTX2	SALL2	PAX5	PLAGL1	PAX4	PLAGL1	POU6F2	HMGIY
PLZF	OVOL1	SCRT2	PAX6	PLZF	PAX5	PLU1_JARID1B	PPAR_RXR	HMTE
POU6F2	P53	SF1	PAX7	POU2F3	PAX6	PLZF	PPARA	HMX1
PPAR_RXR	PARAXIS	SIX	PAX9	POU3F3	PAX6_HD	PNR	PPARG	HMX2
PPARG	PAX1	SIX1	PBX3	PPARA	PAX7	POU2F3	PRDM1	HMX3
PRDM14	PAX3	SIX2	PCE1	PPARG	PAX8	PPAR_RXR	PRDM4	HNF1
PRE	PAX4	SIX4	PDEF	PRDM1	PAX9	PPARA	PSE	HNF3
PREB	PAX4_PD	SMAD	PEG3	PRDM14	PBX3	PPARG	PURALPHA	HNF3B
PROP1	PAX5	SMAD3	PHOX2	PRDM4	PCE1	PRDM1	RAR_RXR	HNF4
PSE	PAX6	SMAD4	PHOX2A	PRDM5	PEA3	PRDM14	RAX	HNF4A
PTATA	PAX7	SMARCA3	PIT1	PREB	PEG3	PRDM4	RB_E2F1_DP1	HNF4G
PURALPHA	PAX8	SOX1	PLAG1	PROP1	PHOX2	PREB	RBPJK	HNF6
RAX	PAX9	SOX2	PLAGL1	PROX1	PHOX2A	PROX1	REX1	HOMEZ
RB_E2F1_DP1	PBX_HOXA9	SOX21	PLU1_JARID1B	PSE	PIT1	PRRX1	RFX4	HOX_PBX
RBPJK	PCE1	SOX3	PLZF	PTATA	PLAG1	PSE	RFX5	HOX1-3
REV-ERBA	PDX1	SOX30	POU3F3	RAR_RXR	PLAGL1	PTATA	RORA1	HOXA1
RFX1	PEA3	SOX7	POU6F2	RB_E2F1_DP1	PLZF	PTF1	RP58	HOXA10
RFX2	PEG3	SOX9	PPARG	RBPJK	PNR	RBPJK	RREB1	HOXA13
RFX3	PEGASUS	SP1	PRDM1	REV-ERBA	POU6F2	REX1	S8	HOXA2
RFX5	PHOX2B	SP2	PRDM14	REX1	PPAR_RXR	RFX1	SALL1	HOXA3
RHOX6	PIT1	SPDEF	PRDM4	RFX1	PPARG	RFX2	SHOX2	HOXA4
ROAZ	PITX2	SPI1	PRDM5	RFX2	PRDM1	RFX4	SIX1	HOXA5
RORA2	PLAG1	SPIB	PRE	RFX3	PRDM14	RFX5	SIX2	HOXA6
RP58	PLAGL1	SPZ1	PRRX1	RFX5	PRE	ROAZ	SIX3	HOXA9
RREB1	PLZF	SREBP	PSE	ROAZ	PREB	RU49	SL1	HOXB3
RTR	PNR	STAF	PTF1	RORA1	PROP1	RXR_RXR	SMAD3	HOXB4
RU49	PPARG	STAT	PURALPHA	RORA2	PROX1	SALL1	SMARCA3	HOXB6
S8	PRDM1	STAT1	PXR_RXR	RP58	PTATA	SALL2	SOX1	HOXB7
SALL1	PRDM14	STAT3	RAR_RXR	RTR	PTX1	SCX	SOX10	HOXB8
SATB1	PRDM4	STAT5A	RARG	SALL1	PURALPHA	SF1	SOX15	HOXB9
SCRT2	PROP1	STAT5B	RAX	SATB1	RAR_RXR	SL1	SOX17	HOXC10
SIX2	PSE	SZF1	RBPJK	SCX	RARG	SMAD3	SOX18	HOXC12
SIX3	PTATA	TAL1_E2A	REV-ERBA	SF1	RAX	SMAD4	SOX21	HOXC13
SIX6	PTF1	TAXCREB	RFX2	SIX3	RBPJK	SMARCA3	SOX3	HOXC4
SMAD	PXR_RXR	TBX15	RFX3	SL1	REV-ERBA	SOX1	SOX5	HOXC5
SMAD3	RARA	TCF11	RFX4	SMAD3	RFX1	SOX15	SOX6	HOXC6
SMARCA3	RARG	TCF12	RFX5	SMARCA3	RFX2	SOX18	SOX7	HOXC8
SOX1	RAX	TCFAP2A	ROAZ	SOX1	RFX4	SOX21	SOX8	HOXC9
SOX10	RBPJK	TCFAP2B	RORA1	SOX10	RFX5	SOX3	SOX9	HOXD1
SOX21	REV-ERBA	TCFAP2C	RP58	SOX21	RHOX6	SOX6	SP2	HOXD10
SOX4	REX1	TCFAP2E	RXR_RXR	SOX3	RORA1	SOX7	SPI1	HOXD13
SOX5	RFX1	TCFCP2L1	S8	SOX5	RP58	SOX8	SPZ1	HOXD3
SOX7	RFX2	TEAD4	SALL2	SOX7	RREB1	SOX9	SREBP	HOXD8
SOX8	RFX3	TFIIIC	SCX	SOX8	RU49	SP1	SRY	HRE
SOX9	RFX4	TFII-IR4	SIP1	SOX9	RXR_RXR	SPDEF	STAT	HSF1
SP1	RFX5	THRB	SIX2	SPI1	S8	SPI1	STAT1	HSF2
SP4	RORA2	TIEG	SIX3	SPIB	SALL1	SPZ1	STAT3	IK1
SPI1	RP58	TP63	SIX4	SPT	SALL2	STAT	TAL1ALPHAE47	IK2
SPT	RTR	TR2	SMAD3	SPZ1	SATB1	STAT1	TAXCREB	IK3
SREBP	RU49	TR2_TR4	SMAD4	SREBP	SGN1	STAT3	TBX15	INR_DPE
SRF	RXR_RXR	USF	SOX21	SRY	SHOX2	STAT5	TBX20	INSM1
STAF	S8	VDR_RXR	SOX3	STAT	SIX	STAT5A	TBX21	IPF1
STAT3	SATB1	VMYB	SOX4	STAT5	SIX2	STAT5B	TCF21	IR1_NGRE
TAL1ALPHAE47	SIX1	WT1	SOX5	STAT5A	SIX3	STAT6	TCF7L1	IR2_NGRE
TAL1BETAHEB	SIX2	XCPE1	SOX6	STAT6	SIX4	SZF1	TCFAP2E	IRF1
TAXCREB	SL1	XFD3	SOX9	TAL1_E2A	SMARCA3	TAL1_E2A	TCFCP2L1	IRF2
TBX20	SMAD3	YB1	SP1	TAL1ALPHAE47	SOX1	TAXCREB	TCFE2A	IRF3
TCF2	SMAD4	YY1	SPI1	TAL1BETAE47	SOX10	TBX6	TGIF	IRF4
TCFAP2A	SMARCA3	ZBED1	SPZ1	TAXCREB	SOX12	TCF11MAFG	TH1E47	IRF6
TCFAP2B	SOX1	ZBED4	SREBP	TBX15	SOX21	TCFAP2E	THRA	IRF7
TCFAP2C	SOX15	ZBP89	STAT1	TBX20	SOX3	TCFCP2L1	THRB	IRF8
TCFAP2E	SOX21	ZBRK1	STAT3	TBX6	SOX4	TCFE2A	TLX1	IRX5
TFIIIC	SOX3	ZBTB3	STAT5	TCF12	SOX6	TEAD	TLX2	ISGF3G
THAP1	SOX5	ZBTB7	STAT5B	TCFAP2A	SOX7	TEAD4	TP63	ISL1
THRA	SOX6	ZEC	STAT6	TCFAP2C	SOX9	TEF	TR2	ISL2
TIEG	SOX7	ZFP410	TAL1_E2A	TCFE2A	SOX9.09	TEF_HLF	TR2_TR4	ISRE
TLX2	SOX9	ZFP652	TAL1ALPHAE47	TEAD	SP1	TFIIIC	TST1	ISX
VDR_RXR	SOX9.09	ZFX	TAL1BETAE47	TEAD4	SPI1	TGIF2LX	USF1	JARID2
VERBA	SP1	ZIC2	TBX15	TEF	SPT15	TIEG	VAX1	JUNB
VMAF	SP2	ZIC3	TBX20	TEF_HLF	SREBP	TR4	VBP	JUNDM2
VMYB	SPI1	ZID	TBX21	THR	SRY	USF	VDR_RXR	KAISO
VSX1	SPIB	ZKSCAN3	TCF12	THRA	STAT	VAX1	VMYB	KKLF
VTATA	SPT15	ZNF143	TCF21	THRB	STAT5A	VDR_RXR	VTATA	KLF12
XBOX	SREBP	ZNF202	TCFE2A	TIEG	STAT6	VMYB	XBP1	KLF2
XBP1	SRY	ZNF217	TEF_HLF	TR2	SZF1	VTATA	XCPE1	KLF6
XCPE1	STAT	ZNF232	TGIF	TR2_TR4	TAL1_E2A	WHN	YB1	KLF7
XFD2	STAT1	ZNF263	TGIF2LX	TST1	TBX20	WT1	YY1	LACTOFERRIN
XVENT2	STAT6	ZNF282	TH1E47	VBP	TCF21	XBOX	YY2	LBX2
YY2	TAL1_E2A	ZNF300	TLX1	VDR_RXR	TCFAP2A	XCPE1	ZBED1	LEF1
ZBED1	TAL1BETAHEB	ZNF35	TP63	VMAF	TCFAP2E	XFD3	ZBTB3	LHX1
ZBED4	TBX15	ZNF435	TR2	VMYB	TCFCP2L1	YY2	ZBTB7	LHX2
ZBRK1	TBX20	ZNF76_143	USF1	VTATA	TEAD	ZBED4	ZF5	LHX3
ZBTB7	TBX21	ZSCAN10	VBP	WHN	TEAD4	ZBTB3	ZFP410	LHX4
ZF5	TCF12	ZSCAN4	VDR_RXR	XBP1	TEF	ZBTB7	ZFP57	LHX5
ZFP57	TCF2		VMAF	YB1	TEF_HLF	ZEC	ZFP652	LHX6
ZFX	TCF21		VMYB	YY1	TFIIIC	ZF5	ZFX	LHX8
ZIC3	TCF7L1		VTATA	YY2	TGIF	ZFP410	ZIC3	LHX9
ZID	TCFCP2L1		WHN	ZBED1	THR	ZIC2	ZNF217	LMX1A
ZNF300	TCFE2A		WT1	ZBTB3	THRB	ZIC3	ZNF232	LMX1B
ZNF35	TEAD		XBP1	ZF5	TP63	ZID	ZNF263	LRRFIP1
ZNF354C	TEF		YB1	ZFP652	TR4	ZKSCAN3	ZNF435	LTATA
ZNF76_143	TEF_HLF		YY1	ZFX	TST1	ZNF217	ZNF435	LTSM
	THRA		ZBED1	ZIC2	VAX1	ZNF232		LXRE
	THRB		ZBRK1	ZKSCAN3	VBP	ZNF282		LYF1
	TP63		ZBTB3	ZNF143	VDR_RXR	ZNF35		LYL1_E12
	TR2		ZBTB7	ZNF217	VMYB	ZNF354C		MAFA
	TR2_TR4		ZF5	ZNF263	VTATA	ZNF410		MAFB
	TST1		ZFP410	ZNF300	WHN	ZNF652		MAFF
	TWIST		ZFP652	ZNF35	XBP1	ZSCAN10		MAFK
	USF		ZFX	ZNF410	XCPE1			MARE
	VDR_RXR		ZIC3	ZNF435	XFD2			MASH1
	VMAF		ZNF143	ZNF652	XVENT2			MAX
	VMYB		ZNF202	ZNF76_143	YB1			MAZ
	VTATA		ZNF217	ZNF76_143	YY1			MAZR
	WHN		ZNF263		YY2			MEF2
	WT1		ZNF282		ZBED1			MEF2C
	XBOX		ZNF410		ZBED4			MEF3
	XBP1		ZNF410		ZBTB3			MEIS1
	YY1		ZSCAN4		ZBTB7			MEIS1A_HOXA9
	YY2				ZF5			MEIS1B_HOXA9
	ZBED4				ZFP410			MEL1
	ZBP89				ZFP57			MEOX1
	ZBRK1				ZIC2			MESP1_2
	ZBTB3				ZIC3			MGA
	ZBTB7				ZNF143			MIF1
	ZEB1				ZNF202			MIT
	ZF5				ZNF263			MIXL1
	ZFP410				ZNF282			MIZ1
	ZFP57				ZNF300			MIZF
	ZFP652				ZNF410			MNT
	ZIC2				ZNF435			MOK2
	ZIC3				ZNF652			MRF2
	ZKSCAN3				ZNF76_143			MRG1
	ZNF202				ZSCAN10			MSX
	ZNF232							MSX1
	ZNF263							MSX2
	ZNF282							MSX3
	ZNF300							MTATA
	ZNF35							MTBF
	ZNF410							MTF-1
	ZNF435							MYBL1
	ZNF76_143							MYBL2
								MYCMAX
								MYF5
								MYF6
								MYOD
								MYOGENIN
								MYRF
								MYT1
								MYT1L
								MZF1
								NACA1
								NANOG
								NBRE
								NEUROD1
								NEUROG
								NF1
								NFAT
								NFAT5
								NFATC1
								NFE2
								NFE2L2
								NFKAPPAB
								NFKAPPAB50
								NFKAPPAB65
								NFY
								NGFIC
								NGN_NEUROD
								NKX11
								NKX12
								NKX23
								NKX24
								NKX25
								NKX26
								NKX29
								NKX31
								NKX32
								NKX61
								NKX63
								NM23
								NMP4
								NMYC
								NOBOX
								NR2F6
								NRF1
								NRF2
								NRL
								NRSE
								NRSF
								NUDR
								NXF_ARNT
								OBOX5
								OC2
								OCT
								OCT--1
								OCT--2
								OCT3_4
								OLF1
								OSNT
								OSR1
								OTP
								OTX1
								OTX2
								OVOL1
								P53
								PARAXIS
								PAX1
								PAX2
								PAX3
								PAX4
								PAX4_PD
								PAX5
								PAX6
								PAX6_HD
								PAX7
								PAX8
								PAX9
								PBX_HOXA9
								PBX1
								PBX1_MEIS1
								PBX3
								PCE1
								PDEF
								PDX1
								PEA3
								PEG3
								PEGASUS
								PHOX2
								PHOX2A
								PHOX2B
								PIT1
								PITX2
								PKNOX2
								PLAG1
								PLAGL1
								PLU1_JARID1B
								PLZF
								PNR
								POU2F3
								POU3F3
								POU6F2
								PPAR_RXR
								PPARA
								PPARG
								PRDM1
								PRDM14
								PRDM4
								PRDM5
								PRE
								PREB
								PROP1
								PROX1
								PRRX1
								PSE
								PTATA
								PTF1
								PTX1
								PURALPHA
								PXR_RXR
								RAR_RXR
								RARA
								RARG
								RAX
								RB_E2F1_DP1
								RBPJK
								REV-ERBA
								REX1
								RFX1
								RFX2
								RFX3
								RFX4
								RFX5
								RFXDC2
								RHOX6
								ROAZ
								RORA
								RORA1
								RORA2
								RORGAMMA
								RP58
								RREB1
								RTR
								RU49
								RXR_RXR
								S8
								SALL1
								SALL2
								SATB1
								SCRT2
								SCX
								SF1
								SGN1
								SHOX2
								SIP1
								SIX
								SIX1
								SIX2
								SIX3
								SIX4
								SIX6
								SL1
								SMAD
								SMAD3
								SMAD4
								SMARCA3
								SOX1
								SOX10
								SOX11
								SOX12
								SOX15
								SOX17
								SOX18
								SOX2
								SOX21
								SOX3
								SOX30
								SOX4
								SOX5
								SOX6
								SOX7
								SOX8
								SOX9
								SOX9.09
								SP1
								SP2
								SP4
								SPDEF
								SPI1
								SPIB
								SPT
								SPT15
								SPZ1
								SREBP
								SRF
								SRY
								STAF
								STAT
								STAT1
								STAT3
								STAT5
								STAT5A
								STAT5B
								STAT6
								SZF1
								TAL1_E2A
								TAL1ALPHAE47
								TAL1BETAE47
								TAL1BETAHEB
								TAXCREB
								TBX15
								TBX20
								TBX21
								TBX6
								TCF11
								TCF11MAFG
								TCF12
								TCF2
								TCF21
								TCF7L1
								TCFAP2A
								TCFAP2B
								TCFAP2C
								TCFAP2E
								TCFCP2L1
								TCFE2A
								TEAD
								TEAD4
								TEF
								TEF_HLF
								TFIIIC
								TFII-IR4
								TGIF
								TGIF2LX
								TH1E47
								THAP1
								THR
								THRA
								THRB
								TIEG
								TLX1
								TLX2
								TP63
								TR2
								TR2_TR4
								TR4
								TST1
								TWIST
								USF
								USF1
								VAX1
								VAX2
								VBP
								VDR_RXR
								VERBA
								VMAF
								VMYB
								VSX1
								VTATA
								WHN
								WT1
								XBOX
								XBP1
								XCPE1
								XFD2
								XFD3
								XVENT2
								YB1
								YY1
								YY2
								ZBED1
								ZBED4
								ZBP89
								ZBRK1
								ZBTB3
								ZBTB7
								ZEB1
								ZEC
								ZF5
								ZFP410
								ZFP57
								ZFP652
								ZFX
								ZIC2
								ZIC3
								ZID
								ZKSCAN3
								ZNF143
								ZNF202
								ZNF217
								ZNF219
								ZNF232
								ZNF263
								ZNF282
								ZNF300
								ZNF35
								ZNF354C
								ZNF410
								ZNF435
								ZNF652
								ZNF76_143
								ZSCAN10
								ZSCAN4

## Sheet: GSE16476_TF
Death TF	Stage 2 vs. 4 TF	Stage 4s vs. 4 TF	Progression TF	Over-lap TF
ABL1	ATF2	ABL1	ALX3	ATF2
ALX1	ATF3	AR	ARNT	CBFB
ALX3	BACH1	ARNT	ASCL1	CNOT3
ARNT	BTF3	ARX	ATF2	CREB5
ARNTL	CBFB	ATF1	ATF5	CSRNP3
ASCL1	CEBPZ	ATF2	BACH1	CUX1
ATF1	CNOT3	ATF5	BATF2	DLX5
ATF2	CREB3L4	BACH2	BCL11A	DLX6
BACH1	CREB5	BHLHE40	BCL6	E2F1
BATF2	CREBL2	CBFA2T2	BTF3	E2F3
BCL11A	CSRNP3	CBFB	CBFA2T2	E2F5
BTF3	CTCF	CNOT3	CBFB	ELP4
CBFA2T2	CUX1	CREB1	CEBPZ	ETV3
CBFB	CUX2	CREB5	CLOCK	GLI2
CCDC169	DDIT3	CSRNP3	CNOT3	GLIS2
CEBPZ	DLX5	CUX1	CREB1	GTF3C1
CNOT3	DLX6	DBP	CREB3L4	GTF3C2
CREB1	E2F1	DLX5	CREB5	GTF3C3
CREB3L4	E2F3	DLX6	CREBL2	HBP1
CREB5	E2F5	E2F1	CSRNP3	HDGF
CREBL2	E2F6	E2F3	CTCF	HIF1A
CSRNP3	E2F8	E2F5	CUX1	HMGA1
CTCF	EBF3	EBF2	DBP	HOXC9
CUX1	ELK1	EGR3	DLX4	HOXD9
DBP	ELL3	EHF	DLX5	IKZF5
DLX4	ELP4	ELF3	DLX6	ILF2
DLX5	ERCC2	ELF4	DMTF1	KLF16
DLX6	ESR1	ELP4	E2F1	MAZ
DMRT3	ESRRA	EN1	E2F2	MESP1
E2F1	ETV3	ERF	E2F3	MZF1
E2F2	ETV4	ESRRG	E2F5	NFATC3
E2F3	FOS	ETS2	E2F6	NME1
E2F5	FOXD3	ETV3	E2F7	NONO
E2F6	FOXJ3	FEV	E2F8	PLAGL2
E2F7	FOXK2	FOSL2	EBF1	RELA
E2F8	FOXM1	FOXA1	ELK1	RORA
EBF1	GLI2	FOXA2	ELP4	RORB
EBF2	GLIS1	FOXA3	EN1	SNAPC1
ELF2	GLIS2	FOXK2	ERCC2	SOX11
ELF4	GMEB1	FOXO3	ERF	SP4
ELK1	GMEB2	FOXP1	ESR2	SRF
ELL	GTF2E1	GATA4	ESRRA	TCF3
ELP4	GTF3C1	GATA6	ESRRB	THAP1
EN1	GTF3C2	GCM2	ESX1	TP53
ERCC2	GTF3C3	GLI2	ETV1	TTF2
ERF	GTF3C4	GLIS2	ETV2	UBTF
ERG	HBP1	GLIS3	ETV3	VAX2
ESRRA	HDGF	GRHL1	ETV4	ZBTB16
ESRRB	HES4	GRHL2	FEV	ZEB2
ETV1	HESX1	GTF2F1	FOXC1	ZNF219
ETV2	HIC2	GTF3C1	FOXD3	ZNF239
ETV3	HIF1A	GTF3C2	FOXJ3	ZNF628
ETV4	HINFP	GTF3C3	FOXM1
FEV	HIVEP2	HBP1	FOXN2
FOXC1	HLF	HDGF	FOXO3
FOXC2	HMGA1	HEY2	FOXP1
FOXD3	HMGB3P1	HHEX	FOXP4
FOXJ3	HMX1	HIC1	GABPB2
FOXM1	HOXA5	HIF1A	GLI2
FOXN2	HOXC10	HMGA1	GLIS1
FOXO3	HOXC9	HNF1B	GLIS2
FOXP1	HOXD9	HNF4A	GMEB1
GABPB1	IKZF2	HNF4G	GMEB2
GABPB2	IKZF5	HOXA5	GTF2B
GATA2	ILF2	HOXA7	GTF2E2
GCM2	ILF3	HOXC4	GTF2F1
GLI2	ISX	HOXC9	GTF3C1
GLIS1	KCNIP2	HOXD9	GTF3C2
GLIS2	KCNIP4	IKZF5	GTF3C3
GMEB1	KDM5B	ILF2	GTF3C4
GMEB2	KLF12	IRF6	HBP1
GRHL1	KLF15	IRX3	HDGF
GTF2B	KLF16	IRX5	HES4
GTF2E2	KLF6	ISL1	HES6
GTF2F1	KLF9	JUNB	HEY2
GTF3C1	MAZ	JUND	HIC1
GTF3C2	MESP1	KLF1	HIF1A
GTF3C3	MGA	KLF16	HIVEP2
GTF3C4	MNT	KLF2	HIVEP3
GTF3C6	MYB	KLF3	HMGA1
HBP1	MYBL2	KLF5	HMGB3P1
HDGF	MYCN	LEF1	HMX1
HES2	MZF1	LHX2	HMX2
HES4	NEUROD6	MAFF	HOXA2
HES6	NFATC3	MAX	HOXB4
HESX1	NFIL3	MAZ	HOXC4
HIC1	NFYA	MEF2C	HOXC6
HIF1A	NFYB	MEIS2	HOXC9
HIF3A	NME1	MESP1	HOXD1
HIVEP2	NONO	MLXIPL	HOXD10
HIVEP3	NR1D2	MNT	HOXD4
HLF	NR2F6	MSX1	HOXD8
HMGA1	NR3C1	MTERF2	HOXD9
HMGB3P1	NR4A1	MYCL	HSF1
HMX1	NR4A2	MYF5	IKZF2
HMX2	NR4A3	MYT1L	IKZF5
HOXA4	NRF1	MZF1	ILF2
HOXA5	PGR	NEUROD4	ILF3
HOXA7	PLAG1	NFATC3	IRX3
HOXB4	PLAGL2	NFE2L1	JUN
HOXB8	POU2F1	NFE2L3	JUND
HOXC4	POU3F2	NFYC	KCNIP4
HOXC6	POU4F2	NHLH2	KLF11
HOXC9	PURA	NME1	KLF12
HOXD1	RELA	NOBOX	KLF15
HOXD10	RFX2	NONO	KLF16
HOXD11	RFX5	NR1H4	KLF5
HOXD13	RORA	NR1I2	KLF6
HOXD4	RORB	NR1I3	KLF7
HOXD8	RRN3	NR2C1	LHX4
HOXD9	RUNX1	NR4A1	LYL1
HSF1	RXRB	NR5A2	MAZ
IKZF2	SFPQ	NUFIP1	MEOX1
IKZF5	SIX1	OSR2	MESP1
ILF2	SIX3	PATZ1	MGA
ILF3	SMAD2	PAX5	MTERF1
IRX3	SMAD3	PBX2	MTERF2
IRX5	SNAPC1	PINX1	MTF1
ISX	SOX10	PLAG1	MXD3
JUN	SOX11	PLAGL2	MXI1
JUND	SOX12	POU6F1	MYB
KCNIP1	SP4	PRRX1	MYBL1
KCNIP4	SRF	PRRX2	MYBL2
KLF11	TAF1	RELA	MYCL
KLF12	TBX2	RORA	MYCN
KLF15	TCEAL4	RORB	MYT1L
KLF16	TCF3	RORC	MZF1
KLF5	TEAD4	SALL1	NEUROD1
KLF6	TFAP2A	SALL2	NEUROD2
KLF7	TFAP2E	SATB1	NFATC3
KLF9	TFEB	SCRT1	NFE2L3
LHX9	THAP1	SIX3	NFYA
LRRFIP1	THRA	SKP1	NHLH2
LYL1	TP53	SMAD1	NME1
MAFF	TTF2	SMAD5	NONO
MAX	TWIST1	SMAD9	NR2C1
MAZ	UBP1	SNAPC1	NR2C2
MECOM	UBTF	SNAPC4	NR2F1
MEIS2	VAX2	SOX11	NR3C1
MEIS3	VBP1	SOX18	OTX1
MESP1	WT1	SOX4	OVOL1
MESP2	YY1	SOX6	PAX5
MGA	ZBED1	SP4	PBX1
MNT	ZBED4	SRF	PEG3
MSX1	ZBTB16	STAT5B	PINX1
MTERF1	ZBTB17	T	PITX1
MTERF2	ZBTB3	TAF6	PLAGL2
MTF1	ZBTB33	TBX1	POU2F1
MXI1	ZBTB47	TCEAL3	POU4F1
MYB	ZBTB6	TCEAL4	POU4F2
MYBL1	ZEB2	TCF3	POU6F1
MYBL2	ZFX	TEAD1	PREB
MYCL	ZNF219	TFAP2B	PURA
MYCN	ZNF239	THAP1	RARA
MYT1	ZNF281	THRB	RELA
MYT1L	ZNF350	TP53	RFX2
MZF1	ZNF628	TTF2	RFX3
NEUROD1	ZNF76	UBTF	RORA
NEUROD2		VAX2	RORB
NFAT5		VDR	RUNX1T1
NFATC3		ZBED4	SALL1
NFATC4		ZBTB16	SATB1
NFE2L3		ZBTB18	SFPQ
NFIB		ZEB2	SIX2
NFIC		ZNF202	SMAD1
NFIL3		ZNF219	SMAD2
NFIX		ZNF232	SMAD3
NFKB1		ZNF239	SMAD9
NFYA		ZNF282	SNAPC1
NHLH2		ZNF300	SNAPC3
NKX3-1		ZNF628	SNAPC4
NME1		ZNF711	SOX10
NONO		ZNF83	SOX11
NR2C1			SOX12
NR2F1			SOX4
NR3C1			SOX6
NUFIP1			SOX9
OLIG2			SP4
OTX1			SRF
OVOL1			STAT2
PAX5			STAT3
PAX8			TAF2
PBX1			TAF6
PEG3			TAL2
PINX1			TBX1
PITX1			TBX2
PLAGL1			TCEB3B
PLAGL2			TCF3
POU3F3			TCF7L2
POU4F1			TEAD4
POU4F2			TEF
POU6F1			TFAP2A
POU6F2			TFEB
PREB			TGIF2
PRRX1			THAP1
PRRX2			THRA
PURA			TLX2
RARA			TP53
RELA			TRPS1
RFX1			TTF1
RFX2			TTF2
RFX3			TWIST1
RORA			UBTF
RORB			VAX2
RUNX1			WT1
RUNX1T1			YY1
RXRA			ZBED4
SALL1			ZBTB16
SATB1			ZBTB7A
SATB2			ZEB2
SCRT1			ZIC2
SIM2			ZNF219
SIX2			ZNF239
SIX3			ZNF282
SIX4			ZNF384
SLC2A4RG			ZNF395
SMAD1			ZNF628
SMAD2			ZNF83
SMAD3
SMAD5
SMAD9
SNAPC1
SNAPC2
SNAPC3
SNAPC4
SOX10
SOX11
SOX12
SOX4
SOX6
SOX7
SOX9
SP4
SRF
ST18
TAF1
TAF2
TAF6
TBX1
TBX2
TCEAL4
TCEB3B
TCF3
TCF7L2
TEAD1
TEAD3
TEAD4
TFAP2A
TFAP2B
TFEB
TGIF2
THAP1
THRA
TP53
TP73
TRPS1
TTF1
TTF2
TWIST1
UBP1
UBTF
USF2
VAX2
WT1
YY1
ZBTB16
ZBTB3
ZBTB6
ZBTB7A
ZEB2
ZIC2
ZNF217
ZNF219
ZNF239
ZNF282
ZNF35
ZNF384
ZNF395
ZNF628
ZNF711
ZNF76
ZNF83
ZSCAN21

## Sheet: TF_overlap
			Genomatrix_total_TF	GSE16476 TF	Overlap_TF		TF	Target number	Glycolytic genes
			AARE	ATF2	ATF2		CUX1	8	ALDOA	ENO1	GAPDH	GPI	HK2	LDHA	PGK1	PKM
			ACAAT	CBFB	CUX1		HBP1	7	ENO1	GAPDH	GPI	HK2	LDHA	PGK1	PKM
			AHR	CNOT3	E2F1		HOXC9	7	ENO1	GAPDH	GPI	HK2	LDHA	PGK1	PKM
			AHRARNT	CREB5	E2F3		SRF	7	ENO1	GAPDH	GPI	HK2	LDHA	PGK1	PKM
			AIRE	CSRNP3	ETV3		MZF1	6	ENO1	GAPDH	GPI	HK2	LDHA	PGK1
			ALX4	CUX1	GLIS2		SP4	5	ENO1	GAPDH	HK2	LDHA	PGK1
			AML1	DLX5	HBP1		VAX2	5	ENO1	HK2	LDHA	PGK1	PKM
			AML2	DLX6	HDGF		MAZ	4	ENO1	GAPDH	GPI	PKM
			AML3	E2F1	HOXC9		E2F3	3	ENO1	LDHA	PGK1
			AP1	E2F3	MAZ		RORA	3	ENO1	GAPDH	GPI
			AP2	E2F5	MZF1		ATF2	2	GPI	LDHA
			AP4	ELP4	RORA		E2F1	2	ALDOA	GAPDH
			ARE	ETV3	SOX11		GLIS2	2	GPI	PGK1
			AREB6	GLI2	SP4		ZNF219	2	ENO1	GAPDH
			ARID5A	GLIS2	SRF		ETV3	1	PKM
			ARNT	GTF3C1	THAP1		HDGF	1	GPI
			ARNTL	GTF3C2	VAX2		SOX11	1	PKM
			ARP1	GTF3C3	ZNF219		THAP1	1	GAPDH
			ASCL2	HBP1
			ATATA	HDGF
			ATBF1	HIF1A
			ATF	HMGA1
			ATF2	HOXC9
			ATF6	HOXD9
			ATOH1	IKZF5
			BACH1	ILF2
			BACH2	KLF16
			BARBIE	MAZ
			BARHL1	MESP1
			BARX1	MZF1
			BARX2	NFATC3
			BATF3	NME1
			BCL6	NONO
			BHLHA15	PLAGL2
			BHLHB2	RELA
			BKLF	RORA
			BLIMP1	RORB
			BNC	SNAPC1
			BRACH	SOX11
			BRE	SP4
			BRIGHT	SRF
			BRN2	TCF3
			BRN3	THAP1
			BRN4	TP53
			BRN5	TTF2
			BTEB3	UBTF
			CAAT	VAX2
			CABL	ZBTB16
			CAR_RXR	ZEB2
			CARF	ZNF219
			CART1	ZNF239
			CDE	ZNF628
			CDPCR3HD
			CDX1
			CDX2
			CEBP
			CEBPA
			CEBPB
			CEBPE
			CEBPE_ATF4
			CEBPG
			CETS1P54
			CHOP
			CHR
			CHREBP_MLX
			CJUN_ATF2
			CKROX
			CLOX
			CMYB
			CMYC
			COUP
			CP2
			CPHX
			CREB
			CREB1
			CREB2
			CREB3
			CREB3L2
			CREL
			CRX
			CSRNP1
			CTCF
			CTCFL
			CUX1
			CUX2
			DBP
			DELTAEF1
			DICE
			DINR
			DLX1
			DLX2
			DLX3
			DLX4
			DMBX1
			DMP1
			DMRT1
			DMRT2
			DMRT3
			DMRT4
			DMRT5
			DMRT7
			DMTE
			DREAM
			DUX4
			E2F
			E2F1
			E2F1_DP1
			E2F1_DP2
			E2F2
			E2F3
			E2F4
			E2F4_DP1
			E2F4_DP2
			E2F6
			E2F7
			E47
			E4BP4
			E4F
			EBF1
			EGR1
			EGR2
			EGR3
			EKLF
			ELF1
			ELF2
			ELF3
			ELF5
			ELK1
			EMX2
			EN1
			EN2
			EOMES
			ER
			ERG
			ESR2
			ESRRA
			ESRRG
			ESX1
			ETS1
			ETS2
			ETV1
			ETV3
			ETV4
			EVI1
			EVX1
			EVX2
			FAC1
			FAST1
			FHXA
			FHXB
			FOSL1
			FOXA1
			FOXO1
			FOXP1
			FOXP1_ES
			FOXP2
			FREAC2
			FREAC4
			FREAC7
			FTF
			FXRE
			GABPA
			GABPB1
			GATA
			GATA1
			GATA2
			GATA3
			GATA4
			GATA5
			GBX1
			GBX2
			GC
			GC_SBE
			GCM1
			GFI1
			GFI1B
			GKLF
			GLI1
			GLI3
			GLIS1
			GLIS2
			GLIS3
			GMEB2
			GRE
			GRHL1
			GRHL2
			GRHL3
			GSC
			GSH1
			GSH2
			GZF1
			HAND2_E12
			HAS
			HBP1
			HDBP1_2
			HDGF
			HELT
			HES1
			HESX1
			HFH1
			HFH2
			HFH3
			HFH8
			HHEX
			HIC1
			HIF1
			HINFP
			HIVEP1
			HLF
			HLXB9
			HMBOX
			HMGA
			HMGIY
			HMTE
			HMX1
			HMX2
			HMX3
			HNF1
			HNF3
			HNF3B
			HNF4
			HNF4A
			HNF4G
			HNF6
			HOMEZ
			HOX_PBX
			HOX1-3
			HOXA1
			HOXA10
			HOXA13
			HOXA2
			HOXA3
			HOXA4
			HOXA5
			HOXA6
			HOXA9
			HOXB3
			HOXB4
			HOXB6
			HOXB7
			HOXB8
			HOXB9
			HOXC10
			HOXC12
			HOXC13
			HOXC4
			HOXC5
			HOXC6
			HOXC8
			HOXC9
			HOXD1
			HOXD10
			HOXD13
			HOXD3
			HOXD8
			HRE
			HSF1
			HSF2
			IK1
			IK2
			IK3
			INR_DPE
			INSM1
			IPF1
			IR1_NGRE
			IR2_NGRE
			IRF1
			IRF2
			IRF3
			IRF4
			IRF6
			IRF7
			IRF8
			IRX5
			ISGF3G
			ISL1
			ISL2
			ISRE
			ISX
			JARID2
			JUNB
			JUNDM2
			KAISO
			KKLF
			KLF12
			KLF2
			KLF6
			KLF7
			LACTOFERRIN
			LBX2
			LEF1
			LHX1
			LHX2
			LHX3
			LHX4
			LHX5
			LHX6
			LHX8
			LHX9
			LMX1A
			LMX1B
			LRRFIP1
			LTATA
			LTSM
			LXRE
			LYF1
			LYL1_E12
			MAFA
			MAFB
			MAFF
			MAFK
			MARE
			MASH1
			MAX
			MAZ
			MAZR
			MEF2
			MEF2C
			MEF3
			MEIS1
			MEIS1A_HOXA9
			MEIS1B_HOXA9
			MEL1
			MEOX1
			MESP1_2
			MGA
			MIF1
			MIT
			MIXL1
			MIZ1
			MIZF
			MNT
			MOK2
			MRF2
			MRG1
			MSX
			MSX1
			MSX2
			MSX3
			MTATA
			MTBF
			MTF-1
			MYBL1
			MYBL2
			MYCMAX
			MYF5
			MYF6
			MYOD
			MYOGENIN
			MYRF
			MYT1
			MYT1L
			MZF1
			NACA1
			NANOG
			NBRE
			NEUROD1
			NEUROG
			NF1
			NFAT
			NFAT5
			NFATC1
			NFE2
			NFE2L2
			NFKAPPAB
			NFKAPPAB50
			NFKAPPAB65
			NFY
			NGFIC
			NGN_NEUROD
			NKX11
			NKX12
			NKX23
			NKX24
			NKX25
			NKX26
			NKX29
			NKX31
			NKX32
			NKX61
			NKX63
			NM23
			NMP4
			NMYC
			NOBOX
			NR2F6
			NRF1
			NRF2
			NRL
			NRSE
			NRSF
			NUDR
			NXF_ARNT
			OBOX5
			OC2
			OCT
			OCT--1
			OCT--2
			OCT3_4
			OLF1
			OSNT
			OSR1
			OTP
			OTX1
			OTX2
			OVOL1
			P53
			PARAXIS
			PAX1
			PAX2
			PAX3
			PAX4
			PAX4_PD
			PAX5
			PAX6
			PAX6_HD
			PAX7
			PAX8
			PAX9
			PBX_HOXA9
			PBX1
			PBX1_MEIS1
			PBX3
			PCE1
			PDEF
			PDX1
			PEA3
			PEG3
			PEGASUS
			PHOX2
			PHOX2A
			PHOX2B
			PIT1
			PITX2
			PKNOX2
			PLAG1
			PLAGL1
			PLU1_JARID1B
			PLZF
			PNR
			POU2F3
			POU3F3
			POU6F2
			PPAR_RXR
			PPARA
			PPARG
			PRDM1
			PRDM14
			PRDM4
			PRDM5
			PRE
			PREB
			PROP1
			PROX1
			PRRX1
			PSE
			PTATA
			PTF1
			PTX1
			PURALPHA
			PXR_RXR
			RAR_RXR
			RARA
			RARG
			RAX
			RB_E2F1_DP1
			RBPJK
			REV-ERBA
			REX1
			RFX1
			RFX2
			RFX3
			RFX4
			RFX5
			RFXDC2
			RHOX6
			ROAZ
			RORA
			RORA1
			RORA2
			RORGAMMA
			RP58
			RREB1
			RTR
			RU49
			RXR_RXR
			S8
			SALL1
			SALL2
			SATB1
			SCRT2
			SCX
			SF1
			SGN1
			SHOX2
			SIP1
			SIX
			SIX1
			SIX2
			SIX3
			SIX4
			SIX6
			SL1
			SMAD
			SMAD3
			SMAD4
			SMARCA3
			SOX1
			SOX10
			SOX11
			SOX12
			SOX15
			SOX17
			SOX18
			SOX2
			SOX21
			SOX3
			SOX30
			SOX4
			SOX5
			SOX6
			SOX7
			SOX8
			SOX9
			SOX9.09
			SP1
			SP2
			SP4
			SPDEF
			SPI1
			SPIB
			SPT
			SPT15
			SPZ1
			SREBP
			SRF
			SRY
			STAF
			STAT
			STAT1
			STAT3
			STAT5
			STAT5A
			STAT5B
			STAT6
			SZF1
			TAL1_E2A
			TAL1ALPHAE47
			TAL1BETAE47
			TAL1BETAHEB
			TAXCREB
			TBX15
			TBX20
			TBX21
			TBX6
			TCF11
			TCF11MAFG
			TCF12
			TCF2
			TCF21
			TCF7L1
			TCFAP2A
			TCFAP2B
			TCFAP2C
			TCFAP2E
			TCFCP2L1
			TCFE2A
			TEAD
			TEAD4
			TEF
			TEF_HLF
			TFIIIC
			TFII-IR4
			TGIF
			TGIF2LX
			TH1E47
			THAP1
			THR
			THRA
			THRB
			TIEG
			TLX1
			TLX2
			TP63
			TR2
			TR2_TR4
			TR4
			TST1
			TWIST
			USF
			USF1
			VAX1
			VAX2
			VBP
			VDR_RXR
			VERBA
			VMAF
			VMYB
			VSX1
			VTATA
			WHN
			WT1
			XBOX
			XBP1
			XCPE1
			XFD2
			XFD3
			XVENT2
			YB1
			YY1
			YY2
			ZBED1
			ZBED4
			ZBP89
			ZBRK1
			ZBTB3
			ZBTB7
			ZEB1
			ZEC
			ZF5
			ZFP410
			ZFP57
			ZFP652
			ZFX
			ZIC2
			ZIC3
			ZID
			ZKSCAN3
			ZNF143
			ZNF202
			ZNF217
			ZNF219
			ZNF232
			ZNF263
			ZNF282
			ZNF300
			ZNF35
			ZNF354C
			ZNF410
			ZNF435
			ZNF652
			ZNF76_143
			ZSCAN10
			ZSCAN4
