# Supplementary material for: Therapeutic targeting of circ‐CUX1/EWSR1/MAZ axis inhibits glycolysis and neuroblastoma progression
Source: EMBO Mol Med. 2019 Nov 11;11(12):e10835. doi: 10.15252/emmm.201910835 (PMC6895612; doi:10.15252/emmm.201910835)
Supplement: Supplementary file 6 — Source Data for Figure 4 [file EMMM-11-e10835-s005.xls]

## Sheet: Overlap
Exogenous circ-CUX1 MS	Endogenous circ-CUX1 MS	RBP list	TF-BioGRID	Overlap
2016-09-02	HNRNPK	A1CF	FOXJ2	EWSR1
2016-09-07	HNRNPC	A2BP1	FOXL1	SYNCRIP
2016-09-11	HNRNPL	ACIN1	FOXN1	ELAVL1
AARS	MATR3	ACO1	FOXO1
ABCF2	TUBA1C	AKAP1	FRMD6
ACAA2	HNRNPCL1	ALKBH8	GABPA
ACAD9	STRBP	ANKHD1	GABPB1
ACADS	HSP90AA1	ANKRD17	Get4
ACADVL	EFTUD2	APTX	GRN
ACIN1	FUBP1	ASCC1	GSK3B
ACLY	RPS24	BICC1	GTF2A1
ACOT9	CCAR2	BOLL	H2AFZ
ACTN1	DDX50	BRUNOL4	HCFC1
ACTN4	ERVK-5	BRUNOL5	HCVgp1
ACTR2	PRPF8	BRUNOL6	HDAC2
ACTR3	HMGB2	C14orf156	HDAC3
AHCY	TIAL1	C14orf21	HDAC4
AIFM1	TARDBP	C1orf25	HDAC5
AK2	AMOT	C4orf23	HDAC9
ALCAM	HIST2H3A	CARHSP1	HECW2
ALDH18A1	CPSF7	CCAR1	HEXIM2
ALDH1L2	SUPT16H	CHERP	HIST1H1A
ANP32E	EWSR1	CIRBP	HIST2H2AC
ANXA1	ATAD3A	CNOT4	HMGA1
ANXA4	SNRNP200	CPEB1	HOMEZ
ANXA5	PTBP3	CPEB2	HOPX
ANXA6	IGKV4-1	CPEB3	HOXA11
AP2A1	EEF2	CPEB4	HSF1
AP2B1	HSP90B1	CPSF4	HSPA5
API5	HIST1H1B	CPSF4L	ID1
APMAP	PGAM1	CPSF6	ID2
ARCN1	CPSF1	CPSF7	ID3
ARF1	PRDX4	CSDA	IFI16
ARF3	TRIM29	CSDC2	INO80
ARL8A	RBM39	CSDE1	INO80B
ARL8B	MRPL54	CSTF2	INO80C
ARPC1B	PCBP2	CSTF2T	INO80D
ARPC2	PRPF40A	CUGBP1	INO80E
ARPC4	BAG2	CUGBP2	JUN
ARPC4-TTLL3	HSPB1	DAZ1	JUNB
ASPH	SSB	DAZ2	JUND
ATL3	LDHB	DAZ3	KANSL1
ATP2A2	SNRPA	DAZ4	KAT2A
ATP5F1	CBX5	DAZAP1	KAT2B
ATP5O	RBM25	DAZL	KAT5
ATP6V1A	YWHAE	DDX43	Kctd5
ATP6V1B2	TCOF1	DDX53	KEAP1
ATP6V1E1	PDIA6	DGKQ	KLF5
AVIL	CPSF6	DHX57	KMT2A
BUB3	RRP12	DHX8	KMT2E
C14orf166	SUGP2	DKC1	KPNA2
CAD	MRM3	DNAJC17	KPNA4
CALM1	H2AFY2	DND1	LAMC2
CALM1andCALM2andCALM3	DHX15	DPPA5	LIN37
CALM2	U2AF2	DUS3L	LIN54
CALM3	IGF2BP3	EIF2S1	LIN9
CAND1	HSP90AB1	EIF3B	LYSMD1
CAPRIN1	RPS27A	EIF3G	MAPK1
CAPZA1	IGHV1-45	EIF4B	MAPK14
CAPZA2	LMO7	EIF4H	MAPKBP1
CAPZB	DDX39A	ELAVL1	MAX
CBX3	ACTN4	ELAVL2	MCRS1
CCAR1	GSTP1	ELAVL3	MDM2
CCDC58	SLC25A6	ELAVL4	MECP2
CCT2	IMPDH2	ENOX1	MED23
CCT3	NME1	ENOX2	MED26
CCT4	EIF2AK2	ESRP1	MESP2
CCT6A	EIF4B	ESRP2	MGA
CCT7	CANX	EWSR1	MLLT6
CCT8	RBMS1	FMR1	MORN4
CDC42	YWHAB	FUBP1	MPHOSPH8
CDC5L	HSPE1	FUBP3	MYB
CELF2	PPIA	FUS	MYC
CFL1	RAE1	FXR1	MYF6
CHD4	RBM45	FXR2	MYOG
CLIC1	DAZAP1	G3BP1	NAGK
COL6A2	PGAM5	G3BP2	NCOR1
COLGALT1	ZCCHC3	GAPDH	NCOR2
CORO1C	SF3B6	GRSF1	Ndn
COX5A	RRP1B	GTF3A	NEDD4
CPSF7	SF3B3	HDLBP	NEUROD1
CPT1A	FAM120A	HELZ	NEUROG3
CS	IGF2BP2	HNRNPA0	NFATC2
CSDE1	TOP2A	HNRNPA1	NFE2L2
CSE1L	UBA1	HNRNPA1L2	NFKB1
CSNK2A1	PRDX2	HNRNPA2B1	NFRKB
CSNK2A3	PLEC	HNRNPA3	NHP2L1
CSNK2B	DDX18	HNRNPAB	NOLC1
CSPG4	FUBP3	HNRNPC	NOTCH1
CSTF3	NUDT21	HNRNPCL1	NPM1
CYB5R3	RBBP6	HNRNPD	NR1H2
CYC1	LMNB1	HNRNPF	NR3C1
CYCS	HNRNPM	HNRNPH1	NRF1
CYP51A1	LMNA	HNRNPH2	NTRK1
DARS	IRS4	HNRNPH3	NXF1
DDB1	ZFR	HNRNPK	OLIG3
DDX1	MOV10	HNRNPL	OSGIN1
DDX10	NOP58	HNRNPM	OTUB1
DDX17	RPS11	HNRNPR	PCGF1
DDX18	DDX21	HNRPDL	PCGF2
DDX21	KHSRP	HNRPLL	PCM1
DDX23	FXR1	HTATSF1	PML
DDX27	ADAR	IGF2BP1	POLR1D
DDX3X	HNRNPR	IGF2BP2	POU5F1
DHX15	SYNCRIP	IGF2BP3	PPARG
DKC1	IGF2BP1	IREB2	PPP1R3B
DLAT	HNRNPH1	KHDRBS1	PRKDC
DLD	RSL1D1	KHDRBS2	PRMT1
DLST	PDIA3	KHDRBS3	PRR11
DNAJA2	SNRPD2	KHSRP	PRSS23
DNAJB11	RBM4	KIAA0020	PSMD9
DNAJC3	HNRNPUL1	KIAA0430	QARS
DPY30	DHX9	KIN	RAD21
DPYSL2	PGRMC1	KRR1	RAF1
DYNC1H1	CKB	L3MBTL3	RARB
DYNLL1	PKM	LARP1	RB1
DYNLL2	NOP2	LARP1B	RBL1
EBNA1BP2	EIF4A1	LARP4	RBL2
EEF1D	TRA2A	LARP4B	RELA
EEF1G	CTTN	LARP6	RELB
EFTUD2	DHX30	LARP7	RHOU
EIF3A	PRPF31	LEMD3	RING1
EIF3B	LYAR	LENG9	RNASEL
EIF3C	PTBP1	LGTN	RNF144A
EIF3CL	HNRNPA2B1	LIN28	RNF2
EIF3D	ENO1	LIN28B	RORA
EIF3E	RPS3	LSM1	RUNX1
EIF3F	RALY	LSM10	RUNX1T1
EIF3I	U2AF1L5	LSM11	RXRA
EIF3L	HNRNPA3	LSM3	RYBP
EIF4A3	HNRNPH2	LSM4	SAP30
EIF4G1	RPS15A	LSM5	SERPINH1
EIF4G2	RPS8	LSM6	SET
EIF5A	RPL3	LSM7	Sgol2
ELAVL1	HNRNPA1	LSMD1	SHFM1
EMC1	NOP56	MATR3	SHMT2
EMC2	SF3B1	MBNL1	SIN3A
ENO3	ALB	MBNL2	SIRT1
EPRS	ATP5F1A	MBNL3	SIRT7
ERLIN2	RPS9	MCM3AP	SKP2
ERMP1	RBM10	MCTS1	SLC39A7
ERP44	SF3B2	MEX3A	SMAD1
ESYT1	SF3A1	MEX3B	SMAD2
ETF1	HNRNPUL2	MEX3C	SMAD3
ETFB	LARP1	MEX3D	SMAD4
EWSR1	MYH9	MIR1236	SMAD6
EXOSC2	HNRNPF	MKI67IP	SMAD7
FAF2	ELAVL1	MKRN1	SMARCA2
FAM98A		MKRN2	SMARCAD1
FBL		MKRN3	SMARCB1
FH		MKRNP5	SMARCC1
FKBP1A		MOV10L1	SMC1A
FKBP2		MSI1	SMC3
FKBP8		MSI2	SMURF2
FLNA		MTHFSD	SOX2
FLNB		MYEF2	SP1
FLNC		NAA38	SP3
FLOT2		NCBP2L	SPG21
FN1		NCL	SPI1
FUS		NIP7	SPIB
FXN		NOL8	SPRY1
G3BP1		NONO	SREBF1
GALNT2		NOVA1	SRF
GANAB		NOVA2	SRI
GAPDH		NSUN6	STAT3
GARS		NUFIP1	STAT5A
GLG1		NUPL2	STK16
GLIPR2		PABPC1	STRN3
GLS		PABPC1L	SUZ12
GLUD1		PABPC1L2A	TAF3
GLYR1		PABPC1L2B	TAF4
GNAI2		PABPC3	TAF9
GNAO1		PABPC4	TAL1
GORASP2		PABPC4L	TAL2
GOT1		PABPC5	tat
GPD2		PABPN1	TBP
GSN		PABPN1L	TCF12
GTPBP4		PAN3	TCF21
H1F0		PARN	TCF23
H2AFY		PARP10	TCF3
HADHA		PARP12	TCF4
HADHB		PARP14	TERF1
HDAC1		PCBP1	TERF2
HDLBP		PCBP2	TESK1
HEATR1		PCBP3	TFAP2A
HIBADH		PCBP4	TFAP4
HIST1H1B		PDCD11	TFCP2
HIST1H1C		PNO1	TFDP1
HIST1H1D		PNPT1	TFDP2
HIST1H1E		POLDIP3	TFDP3
HK1		POLR2G	TFPT
HLA-B		PPARGC1A	TLE4
HLA-C		PPARGC1B	TMEM150A
HMGB1		PPIE	TP53
HNRNPDL		PPIL4	TP63
HNRNPF		PPP1R10	TRB
HNRNPLL		PPRC1	TRIM33
HNRNPM		PRPF3	TRIM72
HNRNPR		PRR3	TRPV5
HNRNPUL2		PSPC1	TRRAP
HNRNPUL2-BSCL2		PTBP1	TSNAX
HNRPLL		PTBP2	Tuba3a
HP1BP3		PUF60	TWIST1
HSD17B10		PUM1	TWIST2
HSD17B4		PUM2	UBR4
HSPA4		QKI	UCHL5
IARS		RALY	UHRF2
IDH3A		RALYL	USP7
IDH3B		RAVER1	VPS28
IDH3G		RAVER2	WDHD1
IGF2BP3		RBM10	XRCC5
ILF2		RBM11	XRCC6
ILF3		RBM12	YAF2
IMMT		RBM12B	YY1
IMPDH2		RBM14	ZBTB33
IQGAP1		RBM15	ZMIZ1
IVD		RBM15B	ZMYM2
KARS		RBM16	ZMYM4
KPNA3		RBM17	ZNF232
KPNA6		RBM18	ZNF24
KTN1		RBM19	ZNF423
LAMB1		RBM20	ZNF830
LAMC1		RBM22	ZWINT
LAMTOR1		RBM23	CAND1
LAP3		RBM24	CSNK2A1
LIMA1		RBM25	DDX3X
LMAN2		RBM26	ELAVL1
LONP1		RBM27	ENO1
LPGAT1		RBM28	EWSR1
LRP1		RBM3	FBL
LRRC59		RBM33	FKBP1A
LSM6		RBM34	HDAC1
MAGOH		RBM38	HNRNPK
MAGOHB		RBM39	HSPA4
MAN2A1		RBM4	ILF3
MANF		RBM41	LMNA
MAOA		RBM42	MOV10
MATR3		RBM43	NEDD4L
MCM2		RBM44	PARP1
MCM3		RBM45	POLR2A
MCM4		RBM46	PPIA
MCM5		RBM47	RUVBL1
MCM6		RBM4B	RUVBL2
MCM7		RBM5	SMARCA4
MDH1		RBM6	SMARCA5
ME2		RBM7	SYNCRIP
MRPL12		RBM8A	TOP2A
MRTO4		RBM9	TOP2B
MSN		RBMS1	TRIM28
MTA2		RBMS2	XPO1
MTCH2		RBMS3	YBX1
MTHFD1L		RBMX	ZNF638
MTX2		RBMX2
MYBBP1A		RBMXL1
MYDGF		RBMXL2
MYH9		RBMXL3
MYL6		RBMY1A1
MYO1C		RBMY1B
MYO1D		RBMY1D
MYOF		RBMY1E
NACA		RBMY1F
NAP1L1		RBMY1J
NCBP1		RBPMS
NCOA5		RBPMS2
NDUFS1		RC3H1
NDUFS3		RC3H2
NDUFV1		RCAN2
NDUFV2		RDM1
NEDD4L		RNF113A
NFIC		RNF113B
NOMO1		RNPC3
NOMO2		RNPS1
NOMO3		ROD1
NOP2		RPS3
NOP56		RRP7A
NSDHL		SAFB
NSF		SAFB2
NSFL1C		SAMD14
NUDT21		SAMD4A
NUMA1		SAMD4B
NUP155		SART3
NUP205		SETD1A
NUP62		SETD1B
NUP93		SF1
OAT		SF3A1
OGDH		SF3B4
OPA1		SF4
OXCT1		SFMBT2
P4HA1		SFPQ
P4HA2		SFRS1
PA2G4		SFRS11
PARP1		SFRS12
PC		SFRS13A
PCBP1		SFRS13B
PCBP2		SFRS14
PCK2		SFRS15
PCNA		SFRS16
PDCD6IP		SFRS2
PDHA1		SFRS2B
PDHB		SFRS3
PDIA5		SFRS4
PES1		SFRS5
PEX14		SFRS6
PFN1		SFRS7
PGK1		SFRS8
PGRMC1		SFRS9
PHF5A		SLBP
PHGDH		SLTM
PLEC		SNRNP35
PLOD1		SNRNP70
PLOD2		SNRPA
PLOD3		SNRPB
PLS3		SNRPB2
PNN		SNRPC
POLDIP2		SNRPD1
POLR2A		SNRPD2
POLR2B		SNRPD3
POP1		SNRPE
PPIB		SNRPEL1
PPID		SNRPF
PPIF		SNRPG
PPIG		SNRPN
PPP1CA		SPEN
PPP2CA		SR140
PPP2CB		SRBD1
PRDX1		SRRM1
PRDX3		SRRM2
PRDX4		SRRT
PRDX5		SSB
PRDX6		SUPT6H
PRKAR2B		SYNCRIP
PRPF19		SYNJ1
PRPF3		SYNJ2
PRPF6		TAF15
PRPF8		TARDBP
PSAT1		TDRD10
PSMA1		TDRKH
PSMA2		TEP1
PSMA3		THOC4
PSMA4		THUMPD1
PSMA6		THUMPD2
PSMA7		THUMPD3
PSMB2		TIA1
PSMB3		TIAL1
PSMB5		TIPARP
PSMC1		TLR2
PSMC2		TMEM63A
PSMC3		TNRC4
PSMC6		TNRC6A
PSMD1		TOE1
PSMD12		TRA2A
PSMD13		TRA2B
PSMD2		TRMT1
PSMD3		TRMT2A
PSPC1		TRNAU1AP
PTGES3		TROVE2
PTRF		TTC14
PUF60		TUT1
PUM3		U2AF1
PWP2		U2AF1L4
PYCR2		U2AF2
RAB10		UHMK1
RAB11A		UNK
RAB11B		UNKL
RAB14		UPF1
RAB18		UPF3B
RAB21		YBX1
RAB2A		YBX2
RAB5C		YTHDC1
RAB6A		YTHDC2
RAB6B		YTHDF1
RAC1		YTHDF2
RACK1		YTHDF3
RAE1		ZC3H10
RANBP2		ZC3H11A
RAP1A		ZC3H12A
RAP1B		ZC3H12B
RARS		ZC3H12C
RAVER1		ZC3H12D
RBBP7		ZC3H13
RBM14		ZC3H14
RBM17		ZC3H15
RBM39		ZC3H18
RFC4		ZC3H3
RHOA		ZC3H4
RNPS1		ZC3H6
RPL10		ZC3H7A
RPL10A		ZC3H7B
RPL10L		ZC3H8
RPL11		ZC3HAV1
RPL13		ZC3HAV1L
RPL13A		ZCCHC17
RPL14		ZCRB1
RPL18		ZFP36
RPL18A		ZFP36L1
RPL21		ZFP36L2
RPL23		ZFR
RPL23A		ZFR2
RPL24		ZGPAT
RPL26		ZMAT5
RPL26L1		ZNF239
RPL27		ZNF638
RPL27A		ZNF74
RPL28		ZRANB2
RPL3		ZRSR1
RPL30		ZRSR2
RPL32
RPL34
RPL35
RPL35A
RPL36
RPL37A
RPL38
RPL6
RPL7
RPL8
RPL9
RPL9andRPL9P7andRPL9P8andRPL9P9
RPN2
RPS10
RPS12
RPS13
RPS15A
RPS16
RPS18
RPS19
RPS23
RPS3A
RPS5
RPS6
RPS7
RPS9
RRBP1
RTCB
RUVBL1
RUVBL2
S100A11
SACM1L
SAFB
SAMM50
SARS
SART1
SCAMP3
SDHA
SDHB
SEC11A
SEC61A1
SEC61A2
SEC61B
SF1
SF3A1
SF3A3
SF3B1
SF3B2
SF3B3
SF3B4
SF3B6
SFXN3
SH3BGRL
SKIV2L2
SLC25A1
SLC25A11
SLC25A12
SLC25A3
SLC25A4
SMARCA4
SMARCA5
SMARCC2
SMU1
SND1
SNRNP200
SNRNP70
SNRPA1
SNRPB
SNRPB2
SNRPD1
SNRPD2
SNRPD3
SNRPE
SNRPN
SNTB2
SNU13
SNX2
SOD2
SPCS2
SPCS3
SRM
SRPRB
SRSF10
SRSF6
SSB
STIP1
STOM
STT3A
STT3B
SUCLA2
SUCLG1
SUPT16H
SURF4
SYNCRIP
TAGLN2
TALDO1
TARDBP
TARS
TCP1
TEX10
TIMM13
TIMM8A
TJP1
TKT
TLN1
TM9SF3
TM9SF4
TMCO1
TMED2
TMED9
TNPO1
TOMM22
TOMM40
TOMM70
TOP1
TOP2A
TOP2B
TPM3
TPP2
TPR
TRA2A
TRA2B
TRAP1
TRIM28
TUBA1A
TUBA4A
TUBB2A
TUBB2B
TUBB4B
TUBB6
TUFM
TXNDC12
TXNRD1
U2AF1
U2AF1L5
U2AF2
U2SURP
UBA1
UBE2N
UGDH
UGGT1
UQCRC1
USMG5
USP39
UTP20
VAPB
VAT1
VCL
VDAC3
VPS35
XPO1
XRN2
YBX1
YWHAG
YWHAQ
ZC3H18
ZFR
